# Supplementary material for: Fulminant lymphocytic myocarditis with unusual giant cell detection: a case report
Source: Eur Heart J Case Rep. 2025 May 20;9(6):ytaf248. doi: 10.1093/ehjcr/ytaf248 (PMC12130792; doi:10.1093/ehjcr/ytaf248)
Supplement: ytaf248_Supplementary_Data [file ytaf248_supplementary_data.zip]

Archive with 6 entries (6 files):
- 3_acute phase_4ch.avi
- 4_recover_para.avi
- 5_recover_short axis.avi
- 6_recover_4ch.avi
- 1_acute phase_para.avi
- 2_acute phase_2ch.avi
